# Supplementary material for: Comprehensive analysis of the association of seasonal variability with maternal and neonatal nutrition in lowland Nepal
Source: Public Health Nutr. 2021 Aug 23;25(7):1877–92. doi: 10.1017/S1368980021003633 (PMC9991647; doi:10.1017/S1368980021003633)
Supplement: Supplementary file 1 [file S1368980021003633sup001.zip]

Archive with 7 entries (6 files):
- S1368980021003633sup001/
- S1368980021003633sup001/S1368980021003633sup001.docx
- S1368980021003633sup001/S1368980021003633sup002.docx
- S1368980021003633sup001/S1368980021003633sup003.docx
- S1368980021003633sup001/S1368980021003633sup004.docx
- S1368980021003633sup001/S1368980021003633sup005.docx
- S1368980021003633sup001/S1368980021003633sup006.docx
